# Supplementary material for: Cloaking the ACE2 receptor with salivary cationic proteins inhibits SARS-CoV-2 entry
Source: J Biochem. 2022 Jul 6;172(4):205–16. doi: 10.1093/jb/mvac054 (PMC9278198; doi:10.1093/jb/mvac054)
Supplement: Web_Material_mvac054 [file web_material_mvac054.zip]

Archive with 2 entries (2 files):
- Supplementary Fig. 1 2022.6.21.10.44.upload pdf.pdf
- Supplementary Fig. 2 upload.pdf
